# Supplementary material for: Optimised Degradation of Lignocelluloses by Edible Filamentous Fungi for the Efficient Biorefinery of Sugar Beet Pulp
Source: Polymers (Basel). 2024 Apr 23;16(9):1178. doi: 10.3390/polym16091178 (PMC11085495; doi:10.3390/polym16091178)
Supplement: Supplementary file 1 [file polymers-16-01178-s001.zip]

Archive with 1 entries (1 files):
- polymers-2842828-supplementary.pdf
